# Supplementary material for: A Therapeutic Non-self-reactive SARS-CoV-2 Antibody Protects from Lung Pathology in a COVID-19 Hamster Model
Source: Cell. 2020 Nov 12;183(4):1058–1069.e19. doi: 10.1016/j.cell.2020.09.049 (PMC7510528; doi:10.1016/j.cell.2020.09.049)
Supplement: Table S2. Ig Sequence and Functional Screening Data of All Isolated mAbs, Related to Figures 1, S1, S2, and S3 — For clonality analysis mAbs from an identical donor were identified as clones when sharing the same V and J gene on both heavy and light chain and showing similarities within amino acid sequences of both CDR3. S1 reactivity was determined as a normalized optical density (OD) measured by SARS-CoV-2-S1 ELISA, with values above 0.5 considered as positive. From S1+ mAbs specificity to the RBD was determined using an RBD ELISA and noted as negative (-), positive (+) or strongly positive (++), when detectable at 10 ng/ml. All strongly positive RBD+ mAbs were screened for neutralization of authentic SARS-CoV-2 (Figure 1A), from which the IC50 was estimated. [file mmc2.xlsx]

## Sheet: Table S2
Table S2. Ig Sequence and Functional Screening Data of All Isolated mAbs. Related to Figures 1, S1, S2 and S3.
mAb	Clonality	Source Cell	Ig Isotype	IGHV gene	IGHJ gene	CDR H3	SHM IGHV	IGKV/IGLV gene	IGKJ/IGLJ gene	CDR L3	SHM IGKV/IGLV	S1 reactivity (OD ratio)	RBD reactivity	Estimated IC50 (ng/ml)
HL CV01-101		ASC	IgM	3-74	3	ARGSSNLFDI	7	1-44	3	AAWDDSLNGWV	4	0.1
HL CV01-102		ASC	IgG1	3-21	4	ARSGGYSGYDYSHRIDY	25	2-14	3	SSYTLDSTVV	12	n.exp.
HK CV01-103		ASC	IgA1	1-69	4	ASGWGMEYSSSSADY	0	3-11	2	QQRSNWPPYT	1	0.09
HL CV01-104	1-2	ASC	IgM	1-18	4	ARADETMVQGVIPNFDY	4	2-8	2	SSYAGSNNVV	3	0.1
HK CV01-107		ASC	IgA2	3-74	6	ARGRDCGGSSCYGYPYYGMDV	7	2-28	2	MQALHTPYT	4	n.exp.
HK CV01-109	1-3	ASC	IgG2	3-7	4	ARAGSVGVVDY	12	2-30	1	MQGTHWPWT	8	0.1
HK CV01-110		ASC	IgA1	3-7	4	VRDRGYCVGDVCYTVLDY	27	1-6	4	LHDYNYPPT	13	0.09
HK CV01-111		ASC	IgM	3-15	1	TTWFYYDIRDH	24	3-11	2	QQRSNWPPFT	11	0.09
HL CV01-112	1-2	ASC	IgM	1-18	4	ARADDTMVQGVIPNFDY	14	2-8	3	SSYAGSNNVV	2	0.03
HK CV01-113		ASC	IgM	3-15	4	ASIYYDF	13	1-17	2	LHYNSVPYT	18	n.exp.
HL CV01-114		ASC	IgM	1-2	4	ARGDAVARTLNLDY	8	1-44	2	AAWDDSLNGV	3	0.09
HK CV01-116	1-3	ASC	IgM	3-7	4	ARAGNIGAVDY	14	2-30	1	MQGTHWPWT	1	0.02
HL CV01-117		ASC	IgA1	3-49	4	GLSYYYDNGGYYSVPPIDV	20	2-8	3	SSYADSNNLV	9	n.exp.
HK CV01-118	1-1	ASC	IgM	3-9	3	AKNSPSCADAVCYFDV	10	4-1	1	QQYYSAPRT	8	n.exp.
HK CV01-120		ASC	IgA1	4-30-4	3	AREGVLITIFGVARDAFDI	1	3-20	2	QQYGSSPRT	1	0.09
HK CV01-121		ASC	IgA1	4-38-2	4	SIWGGVQGVLQDY	22	3-15	2	QQYNDWPRT	7	0.09
HK CV01-122	1-3	ASC	IgG2	3-7	4	ARAGSIASVDY	11	2-30	1	MQGTHWPWT	8	n.exp.
HK CV01-123		ASC	IgM	3-7	4	AKGGWRYFDY	16	3-11	4	QQRSSWPLT	9	0.08
HK CV01-124		ASC	IgM	3-23	4	AKYGSITIFGVVIIGYFYFDY	1	3-20	2	QQYGSSPAT	0	0.08
HL CV01-125	1-2	ASC	IgA1	1-18	4	ARADYTMVQGVIPNFDY	7	2-8	2	SSYAGSNNVL	10	0.1
HL CV01-126		ASC	IgA2	5-51	6	AGHVRYCISTNCYHYGMDV	5	5-45	3	MIWHTSAWV	6	0.10
HK CV01-128	1-3	ASC	IgG2	3-7	4	ARAGDRGAVDY	13	2-30	1	MQGTHWPWT	8	0.11
HL CV01-129	1-2	ASC	IgA1	1-18	4	ARADYTMVQGVIPNFDY	0	2-8	2	SSYAGSNNVV	4	n.exp.
HK CV01-130		ASC	IgM	3-7	3	ARPGYSGNNWGEAFDI	0	4-1	1	QQYYDTLWT	13	0.09
HK CV01-132		ASC	IgG1	4-59	6	ARDRGYNWNYYYYYGMDV	0	3-20	1	QQYGSSPST	2	0.1
HK CV01-133	1-3	ASC	IgG2	3-7	4	ARAGSRGSVDY	21	2-30	1	MQGTHWPWT	13	0.1
HK CV01-134		ASC	IgM	3-30	6	AKEKLDCSSTSCYFGFIYYYYYMDV	0	1-12	2	QQANSFPLT	1	0.09
HL CV01-135		ASC	IgG1	3-11	4	ARESYEGSSFDY	10	6-57	3	QSYDSSNRRV	3	0.1
HK CV01-137		ASC	IgG2	3-7	4	ARDYGRCGDY	18	3-11	2	QQGGNWPRT	9	0.11
HK CV01-138		ASC	IgA1	4-39	5	ARHGYITIFGVVIIPGWFDP	0	3-15	1	QQYNNWPPWT	2	0.07
HL CV01-139		ASC	IgM	4-39	4	ARHPDNELLPFDY	0	3-21	1	QVWDSSSDSYV	2	0.11
HK CV01-140		ASC	IgM	3-30-3	2	ARDPRNYCHSNTCPVWYFDL	17	3-20	2	QQYGSSPRT	6	0.08
HL CV01-141		ASC	IgG1	3-33	4	AREGNYGDYGGSFDY	0	3-10	3	YSTDSSGNHRV	0	n.exp.
HL CV01-142		ASC	IgM	4-30-4	2	ARGPRITIFGVVIYWYFDL	0	1-40	2	QSYDSSLSGSGV	1	0.09
HL CV01-144		ASC	IgG1	3-30	4	ARRDRIFEFGATREALDF	22	1-40	1	QSYDSSLSGYV	15	0.08
HK CV01-145		ASC	IgM	3-23	5	AKVTWTTTGDS	19	1-5	1	QQYNSYPWT	7	0.10
HK CV01-146	1-3	ASC	IgG1	3-7	4	ARAGDRGAVDY	17	2-30	1	MQGTQWPWT	10	0.09
HK CV01-147		ASC	IgG1	3-30-3	5	ARERVNGRWLQLLTP	20	1-5	4	QQYDAYLS	16	0.09
HK CV01-148	1-3	ASC	IgM	3-7	4	ARAGDRGAVDY	10	2-30	1	MQGTHWPWT	2	0.08
HK CV01-149		ASC	IgM	1-18	4	AGYPRYNWNYDNRYYFDF	7	1-39	5	QQSYSAPIT	9	n.exp.
HL CV01-151	1-2	ASC	IgM	1-18	4	ARADDTMVQGVIPNFDY	2	2-8	2	SSYAGSNNVV	4	0.07
HK CV01-152		ASC	IgA1	1-3	6	ARGVGATIPYYYYYYMDV	2	1-5	1	QQYNSYSWT	1	0.1
HK CV01-153		ASC	IgG1	4-4	6	AKVGGGNADHGPGYYYYYMDV	37	1-9	2	QELNRYPRT	17	0.07
HK CV01-154	1-1	ASC	IgM	3-9	3	AKNSASCADDLCYFDI	15	4-1	1	QQYYSGPRT	7	0.08
HK CV01-155		ASC	IgM	3-11	4	ARALPGGITIFGVVITEYYFDY	0	3-20	2	QQYGSSSYT	2	0.08
HL CV01-158		ASC	IgG2	3-21	3	ARGDDYGEYTGAFDA	2	3-1	2	QAWDSSTVV	3	0.09
HK CV01-159		ASC	IgA1	1-46	4	ARGGETQQRLVWDQKTDD	23	1-17	4	LQYNSYPLT	12	0.11
HK CV01-163	1-3	ASC	IgA1	3-7	4	ARAGSVGTVDY	22	2-30	1	MQGTHWPWT	16	0.08
HK CV01-166		ASC	IgA1	3-15	4	TTEKGRYHLGGVFAN	11	4-1	4	QQYYSTPLT	8	n.exp.
HL CV01-168		ASC	IgA1	5-51	4	VWTSRGYFDH	6	7-43	3	LFYYGGAWV	9	n.exp.
HL CV01-169		ASC	IgM	3-30	4	ARDLSSGWSLDS	3	2-14	3	SSYTSSNTWV	4	0.07
HL CV01-170		ASC	IgM	4-4	6	ARYCSSTSCYGYYYYGMDV	0	2-8	1	SSYAGSISYV	2	0.08
HK CV01-171		ASC	IgG1	4-4	3	AKGGGSGWYYDAFDI	17	3-15	1	QQYNNWLRT	12	0.11
HL CV01-174		ASC	IgM	1-18	4	ARDDWNYARGNFDY	3	2-14	2	SSYTSSSSVV	1	0.14
HK CV01-175	1-3	ASC	IgM	3-7	4	ARAGGVGTVDY	11	2-30	1	MQGTLWPWT	2	0.1
HL CV01-176	1-2	ASC	IgA1	1-18	4	ARADHTMVQGVIPNFDY	3	2-8	2	SSYTGRKNVV	6	0.1
HK CV01-180	1-3	ASC	IgM	3-7	4	ARCDMAGTTDY	5	2-30	1	MQGTLWPWT	2	0.1
HK CV01-181		ASC	IgG1	3-21	2	ARDLEGVETIFGVVIIPAYWYFDL	0	2-28	4	MQALQTRLT	3	0.08
HL CV01-182		ASC	IgG1	3-23	4	AKDLKIGTLGWYYDFWSGYLPDPSNKIFDY	0	1-40	3	QSYDSSLSGWV	0	0.1
HL CV01-183		ASC	IgM	3-73	3	TRVNPIQGAFYDALDI	6	1-51	2	GTWDSSLSVVV	7	0.11
HK CV01-184		ASC	IgG2	4-59	4	ARFSSAAGVWALDH	11	4-1	2	QQYYTTPFT	7	n.exp.
HL CV01-185		ASC	IgA1	1-69	6	ACDMVQGVAVLDV	13	2-14	2	SSYTSSSTVV	9	0.13
HK CV01-186		ASC	IgG2	4-59	5	ARHGKSIPYSNYDWFDP	0	1-39	3	QQSYSTLPFT	0	0.09
HK CV01-188		ASC	IgM	3-72	4	ARDLGANGDRFGN	4	4-1	1	QQYYSTPLT	2	0.08
HK CV01-193		ASC	IgA1	3-15	4	ATDLGDYGDYMRS	13	1-12	2	QQANSFPYT	7	0.11
HL CV01-194		ASC	IgM	4-59	4	AKKADPHSAFDY	6	2-11	1	CSYAGSYTYV	6	0.09
HL CV01-195		ASC	IgM	3-7	1	VRELVVGRAEYFQD	0	1-44	2	AAWDDSLNGRV	1	3.37	++	>250
HK CV01-196		ASC	IgG1	3-30	3	AKDPGMLYPSAFDM	14	3-15	4	QQYNNWPPLT	13	n.exp.
HL CV01-197		ASC	IgM	3-23	4	AKDQDGHYGGNPDMDH	10	2-8	3	SSYAGSNKMV	11	n.exp.
HL CV01-198		ASC	IgG2	3-15	4	ATLTYGYSPY	11	2-14	1	SSYTSSTTYV	63	n.exp.
HK CV01-199		ASC	IgA1	3-74	4	ASNFNRNDGY	14	2-30	4	IQSTHWPPN	13	n.exp.
HK CV01-202		ASC	IgG1	4-30-4	4	ARMGNMFGYSVVDF	22	1-39	2	LQTYSAPYT	20	n.exp.
HL CV01-203		ASC	IgA2	3-30	6	AKSEGKFYFYGVDV	9	1-47	1	AACDDSLSGHV	3	n.exp.
HK CV01-205		ASC	IgG1	5-51	5	AREARWSFPSWFDP	6	3-15	2	QQYNNWPRF	7	n.exp.
HK CV01-211		ASC	IgA1	5-51	4	ARLSSGWYGGFNFDY	0	3-20	2	QQYGSSPVYT	0	n.exp.
HL CV01-212		ASC	IgM	3-30	4	AKCSYTSICKGWDGAH	14	2-14	2	SSFTTSYTLV	11	n.exp.
HK CV01-213		ASC	IgG1	3-64	4	ARLQGTGYLDY	12	3-20	2	HQYGSSPRT	9	n.exp.
HL CV01-215		ASC	IgM	3-48	5	ARQWAVNWFVP	7	2-14	2	SSHTSSSTVV	8	n.exp.
HK CV01-220		ASC	IgA1	3-48	6	ARDVGTYESTSTGMDV	7	3-11	5	QQRGNWPPAT	11	n.exp.
HL CV01-221		ASC	IgA1	3-30-3	4	ARGAPVDY	6	2-8	7	N/A	9	n.exp.
HL CV01-222		ASC	IgA1	3-23	4	AKPGGEWYSSGWRFDY	2	1-47	2	AAWDDSLSGPV	0	n.exp.
HL CV01-223		ASC	IgM	3-23	3	AKCGRTSCRVDAFDI	27	8-61	3	VLSMGGGVWV	13	n.exp.
HL CV01-225		ASC	IgA1	3-53	3	ARDGGGSYPHRAFDI	1	2-14	2	SSYTSSSTSDVV	2	n.exp.
HL CV01-226		ASC	IgG1	4-39	6	ARHATGTPPYYYYYMDV	2	3-1	1	QAWDSSTACV	3	n.exp.
HL CV01-227		ASC	IgA1	3-30	4	AKGSPLLGFGGVDY	0	5-39	3	AIWYSSSLV	1	n.exp.
HK CV01-228		ASC	IgA1	3-7	4	ARVGASDYDYVWGTRTLDS	11	4-1	1	QQCLTTPPWT	12	n.exp.
HK CV01-229		ASC	IgG2	5-51	4	ARPYGAGTAHYFDY	9	4-1	4	QQYYGTPHT	8	n.exp.
HL CV01-231	1-4	ASC	IgA1	4-39	6	ARHFHPGNYYYYYMDV	6	3-1	2	QAWDSSTYVV	3	n.exp.
HL CV01-232		ASC	IgM	4-39	4	ARKYGDLHFDY	1	8-61	3	VLYMGSGISV	3	n.exp.
HL CV01-233		ASC	IgM	4-39	3	ARSDARFLEWLFPDAFDI	3	2-23	2	CSYAGSTTFVV	3	n.exp.
HL CV01-234		ASC	IgM	3-30	5	ARGSPFGGIRSGLGP	20	1-27	1	QKYNSAPWT	11	n.exp.
HL CV01-238	1-4	ASC	IgG1	4-39	6	ARHPTGSGSYQYYYYYIDV	3	3-1	2	QAWDSSTVV	2	n.exp.
HL CV01-241		ASC	IgA1	3-66	3	ARDRGYDSSGYTAADAFDI	2	1-5	1	QQYNSYST	6	n.exp.
HL CV01-242		ASC	IgG1	4-31	5	ARGGYRNWFDP	3	2-11	3	CSYAGSYTWV	2	n.exp.
HK CV01-244		S1-MBC	IgG1	5-10-1	6	ARLKGSVPPYYYNYMDV	18	2-28	4	MQGLQTPFI	7	n.exp.
HK CV01-249		S1-MBC	IgA1	3-30-3	3	ARHNRAQGPSFDV	21	1-39	5	QQTYSVPTT	32	0.08
HK CV01-254		S1-MBC	IgM	3-7	4	ASLLGGTVVNDY	4	4-1	2	QQYYSTQYT	2	0.09
HK CV01-257		S1-MBC	IgM	3-48	6	ARHPWDDYGDYYYYYMDV	5	3-20	2	QQYGSSLNT	2	10.92	++	>250
HL CV01-258		S1-MBC	IgG1	4-59	6	ARAVHGVDTGMVTYYYHYYMDV	7	3-21	2	QVWDNSIDHVV	5	0.08
HL CV01-260		S1-MBC	IgA2	1-8	4	ARGREYYDFWSGYYN	3	2-14	3	SSYTRSNTVV	6	0.14
HK CV01-266		S1-MBC	IgA1	3-15	3	TSERWLDAFDI	28	1-39	5	QQSYRSPPIT	24	n.exp.
HL CV01-273		S1-MBC	IgA1	4-4	4	ARGWGKGPPLGY	2	2-23	3	YSYAGSSTWV	4	7.10	-	>250
HK CV01-274		S1-MBC	IgM	3-30	4	AKDNGDYACFDY	0	4-1	4	QQYYSTPLT	0	0.07
HL CV01-276		S1-MBC	IgA1	1-2	6	ARDPFEYYDFWSGYYRGGMDV	2	2-14	3	SSYTSSSTRV	1	n.exp.
HK CV03-101		ASC	IgG1	1-2	4	ARGLITWYYYYDSSAVDY	0	3-20	1	QQYGSSPWT	0	0.1
HK CV03-103		ASC	IgM	3-21	5	ARDPDGHRSGWFDWFDP	3	1D-12	5	QQANSFPIT	4	n.exp.
HL CV03-104		ASC	IgG1	1-18	6	ARDSHYYDSSGYYYLYYYYGTDV	1	3-25	1	QSADSSGTYV	0	0.09
HK CV03-106	3-2	ASC	IgG1	4-31	3	ARGRTIFGVVSGAFDI	0	3-20	4	QQYGSSPLT	1	0.02
HK CV03-107	3-2	ASC	IgG1	4-31	3	ARGRTIFGVVSGAFDI	0	3-20	4	QQYGSSPLT	2	0.10
HL CV03-108		ASC	IgG1	3-15	6	TKTKNPPAYDFWSGYYRGRPPYYKYGMDV	20	1-40	1	QSYDNSLSEYDDV	10	0.1
HL CV03-109		ASC	IgG1	5-10-1	4	ARHVGVGATHSPPFDY	0	1-40	2	QSYDSSLSGPTV	0	0.12
HK CV03-110		ASC	IgG1	3-48	4	ARDLGSWYYLLDFDY	1	1-5	1	QQYNSYPRT	0	0.08
HK CV03-112		ASC	IgG1	3-48	5	GRSSSWRYNWFDP	20	3-15	1	QQYNNWPPWT	13	0.03
HL CV03-113		ASC	IgG1	3-15	4	TTDPYYEISSGYSPDY	44	2-11	2	N/A	34	0.09
HL CV03-116		ASC	IgA1	4-59	6	ARVQGRGSGSYYSAYYYGMDV	0	1-40	1	QSYDSSLSGV	1	0.1
HL CV03-117	3-3	ASC	IgG1	1-46	6	LRDGISTFGVVNHYYAMDV	16	2-14	1	SSYTSSSTVV	11	n.exp.
HL CV03-118	3-3	ASC	IgG1	1-46	6	ARDGISTFGVVKHYYAMDV	26	2-14	1	SSYTTTTTLV	26	n.exp.
HL CV03-120		ASC	IgG1	3-21	6	ARDSLITIFGVVIEAPDDYGMDV	0	2-14	2	SSYTSSSTVV	2	n.exp.
HL CV03-121	3-1	ASC	IgG1	3-23	4	AKDYFVIPPAALYDY	0	1-51	2	GTWDSSLSAGV	3	n.exp.
HL CV03-123		ASC	IgG1	3-23	5	VKELDDQLTLGGWFDP	36	2-23	3	CSYVGTATVV	26	0.11
HL CV03-124		ASC	IgG1	5-51	4	ASSVRYFDWFDFDY	0	1-44	1	AAWDDSLNGYV	0	n.exp.
HK CV03-129		ASC	IgG1	1-69	4	ARARRPTYSSSWGTFDY	0	1-39	1	QQSYSTPWT	0	0.09
HK CV03-130		ASC	IgG1	4-59	4	ASGTYGGPYLFDY	19	1-5	1	QKYNTYPGT	12	n.exp.
HK CV03-131		ASC	IgM	3-11	4	ARAGDMIVVAAFDY	0	3-20	4	QQYGSSPLT	0	0.08
HK CV03-132		ASC	IgG1	3-7	6	ARGPQMVYALFPYYYYYGMDV	0	1-27	1	QKYNSAPWT	0	0.1
HK CV03-135		ASC	IgG1	3-64	3	VMELYGSDVFDL	22	1-39	1	QQSYSTSWT	18	0.1
HL CV03-138		ASC	IgM	3-74	4	ASYTWGRI	1	2-14	2	SSYTRSSTLVV	2	0.08
HK CV03-139		ASC	IgM	4-39	6	ASQGPLPPILYDILTGYYLGDYYYGMDV	2	2-28	4	MQALQTPLT	1	0.09
HK CV03-140		ASC	IgG1	3-49	4	TRDAYYYGSGSYSEGGH	0	3-11	3	QQRSNWPPLFT	0	0.09
HK CV03-141		ASC	IgG1	4-38-2	6	ARDVTGYDNEDYYYYYGLDV	24	4-1	1	QQYYSSPRT	9	0.08
HL CV03-142		ASC	IgM	3-53	4	AREGPDSGYLDY	7	4-69	3	QTWGTGIRV	6	0.11
HK CV03-143		ASC	IgG1	3-48	4	ARDSGFWSGYYPGNFNY	0	1-33	4	QQYDNLPPLT	1	6.43	++	>250
HK CV03-144		ASC	IgG1	1-18	6	ARDPWIELRPPRNYYYNGMDV	11	2-28	1	MQALQTPRT	4	0.08
HL CV03-145		ASC	IgG1	1-46	4	ARDSSDCSGGSCYRFDY	0	1-44	1	AAWDDSLNGYV	0	n.exp.
HK CV03-146		ASC	IgM	3-23	4	AKDRTVTKTGLFYLDDC	10	1-39	5	QQSYSTPIT	6	0.08
HL CV03-147	3-4	ASC	IgA1	3-23	4	ASQTGTGEVDY	0	3-1	1	QAWDSSTGV	0	4.2	-	n.t.
HL CV03-148	3-1	ASC	IgG1	3-23	4	AKGPRLLWFGELSPFDY	1	1-51	2	GTWDSSLSALV	1	4.58	-	n.t.
HL CV03-150	3-5	ASC	IgA1	3-23	6	VKGSGDIERMVSTLRYYFYGLEV	22	1-47	3	AVWDDSLSAWV	12	n.exp.
HL CV03-151	3-5	ASC	IgA1	3-23	6	VKGSGDIERMVSTLRYYFYGLDV	17	1-47	3	AVWDDSLSAWV	10	n.exp.
HL CV03-152		ASC	IgG1	3-30	4	AKSGEVFWFGRFRRDYLDY	11	1-44	2	AAWDDRLNGVV	12	0.1
HK CV03-153		ASC	IgM	3-74	4	ARDSCTSTSCYESMK	7	1-5	1	QHYNSYPWM	5	0.12
HK CV03-154		ASC	IgG1	1-24	6	ATSTVIAAAGTVHYYYYYGMDV	0	2-24	2	MQATQFPYT	0	0.11
HK CV03-155		ASC	IgG1	3-33	6	ARDEKAYDFWSGYLSYYYYGMDV	1	2-30	2	MQGTHWPPYT	0	0.09
HK CV03-156		ASC	IgG1	5-10-1	4	ARLLYYYDSSGYYLPSPIDY	0	1-33	4	QQYDNLLLT	0	0.54	++	>250
HL CV03-158	3-5	ASC	IgA1	3-23	6	VKGSGDIERMVSTLRYYFYGLDV	16	1-47	3	AVWDDSLSAWV	10	0.1
HL CV03-160		ASC	IgM	5-10-1	4	ARLGADSSGYYLPSGGIGY	1	1-40	3	QSYDSSLSGSKV	0	0.09
HL CV03-161		ASC	IgG1	4-39	2	ARQRKGWLQLRGNWYFDL	2	3-10	2	YSTDSSGNQVV	0	0.09
HL CV03-162		ASC	IgM	3-74	4	ARGGGTVVTPGPDY	11	4-69	2	QTWGIGTHDVI	6	0.07
HL CV03-163	3-5	ASC	IgG1	3-23	6	VKGSGDIERMVDALRYYFYGMDV	27	1-47	3	AAWDDSLSAWV	15	1.17	-	n.t.
HK CV03-166		ASC	IgA1	4-4	5	TRLYCSSGACYLGP	26	3-20	1	QQYGRSPT	12	0.08
HL CV03-167		ASC	IgG1	1-46	5	ARGRDWFDP	1	2-23	3	CSYAGSSTWV	5	0.11
HK CV03-168		ASC	IgG1	1-69	6	AREAFYDILTGYSSTPNHYYYGMDV	0	2-28	1	MQALQTPWT	0	0.1
HK CV03-169		ASC	IgG1	3-74	4	ARDFYYDSSGFDY	0	1-39	1	QQSYSTPPWT	0	7.53	-	n.t.
HL CV03-170		ASC	IgG3	4-4	3	ARDTIGGHAFDI	0	3-21	3	QVWDSSSDHRV	2	0.09
HL CV03-172		ASC	IgG1	1-24	5	ATSTLFSSVVPASWFDP	0	2-14	2	SSYTSSSTPVV	0	0.09
HK CV03-173		ASC	IgM	1-2	3	ARILPSDYFWSGYYSIQETDAFDI	0	1-5	2	QQYNSYSSS	0	0.08
HK CV03-174		ASC	IgG1	5-51	4	ARQVFIAVAGTGFDY	1	2-28	1	MQALQTPWT	0	2.68	-	> 250
HL CV03-175		ASC	IgG1	4-31	5	ARDFVSGPLMTENVPIYDSSGYYLTRYNWFDP	0	1-51	2	GTWDSSLSAVV	3	0.1
HL CV03-177	3-4	ASC	IgG1	3-23	4	AKDSGSYLLN	0	3-1	1	QAWDSSTYV	1	3.3	-	n.t.
HL CV03-179		ASC	IgG1	1-2	6	AREDGSSPLGGGMDV	0	3-1	1	QAWDSSTYV	1	0.09
HL CV03-180	3-5	ASC	IgA1	3-23	6	VKGSGDIERMVSSLRYYFYGLDV	15	1-47	3	AVWDDSLSAWV	12	0.09
HK CV03-181		ASC	IgG1	1-69	4	ASTGHHQDASDY	0	3-11	3	QQRSNWPPRVT	0	0.07
HL CV03-182		ASC	IgG1	1-2	4	ARERLAAAGTDFDY	1	1-40	1	QSYDSSLSDYV	2	0.09
HL CV03-183	3-5	ASC	IgA1	3-23	6	VKGSGDIERMVSSLRYYFYGLDV	15	1-47	3	AVWDDSLSAWV	10	0.13
HL CV03-185		ASC	IgG1	4-4	6	ARRGHTLLWYYYYGMDV	0	1-51	7	GTWDSSLSAGAV	2	1.82	-	> 250
HL CV03-186		ASC	IgG1	3-48	6	ARGQRGLPFYYYYGMDV	0	1-40	1	QSYDSSLSGSV	0	0.12
HL CV03-188	3-5	ASC	IgA1	3-23	6	VKGSGDIERMVSTLRYYFYGLDV	16	1-47	3	AVWDDSLSAWV	14	0.08
HK CV03-190		ASC	IgG1	4-4	6	ARGMGYDFWSGYSSYYGMDV	0	1-16	4	QQYNSYPLT	0	0.35	-	> 250
HK CV03-191		ASC	IgM	3-11	4	ARDLGYNRRFDY	0	1-33	4	QQYDNLPLT	1	6.16	++	> 250
HK CV03-192		ASC	IgG1	3-15	6	TTDPLRYYDSSGYLYYGMDV	1	2-28	4	MQALLTPST	1	0.12
HL CV03-193		ASC	IgM	3-53	3	ARGGSWPNVFDI	11	8-61	3	VLYMGSGIWV	8	0.1
HL CV03-195		ASC	IgG1	1-18	6	ARDRLRVRGVIKYYYYGMDV	0	3-25	3	QSADSSGTHWV	2	0.17
HK CV05-101		ASC	IgA1	3-30	4	AKDRGYSSSWFSYLDS	13	3-20	4	QQYGSLRLT	9	n.exp.
HK CV05-102	5-1	ASC	IgM	1-3	3	AREDTFSVFGVVTRGNAYDV	26	3-20	1	QQYGVSPRT	18	n.exp.
HK CV05-104		ASC	IgA1	5-51	4	ARLGRSLQPNLGFDL	28	2-30	4	MQGSHWPLT	23	0.14
HK CV05-107		ASC	IgG1	3-21	4	ARDSESAWNRIGNFYFDL	34	3-15	5	QQYNDWLIT	19	0.07
HK CV05-108		ASC	IgG1	5-10-1	6	ARHHLKRGYATRYGMDV	0	1-39	1	QQSYSTPWT	0	0.12
HK CV05-109		ASC	IgA1	4-31	4	ASLEGPYCSDTTCYEGGQGLDY	11	3-11	1	HQRGNWWT	6	0.09
HK CV05-110	5-1	ASC	IgG1	1-3	3	AREDTFSVFGVVTRGNAYDV	26	3-20	1	QQYGVSPRT	18	0.08
HL CV05-111		ASC	IgA1	3-33	6	ARDLDGDYVTYYYGMDV	1	2-14	2	SSYTSSSTPVV	1	8.39	++	> 250
HK CV05-113		ASC	IgG1	3-30	2	ASGDGYRNFWYFDI	31	2-28	4	MQALQTPT	13	0.09
HL CV05-114		ASC	IgG1	3-30-3	4	ARTVGDYGDY	0	3-1	2	QAWDSSTVV	0	0.27
HK CV05-115		ASC	IgG1	3-48	6	ARDRGGYSGYGPYYYGMDV	0	1-39	1	QQSYSTPWT	0	5.17	-	n.t.
HL CV05-116		ASC	IgA1	4-38-2	1	N/A	58	2-23	3	CSYAGAGSSNVV	18	n.exp.
HK CV05-117		ASC	IgM	3-23	6	AKEKTSWLVAYYYGLDV	31	1-9	2	QQVNSHPHT	13	0.11
HK CV05-118	5-2	ASC	IgA1	4-31	3	ARDYPFCGADCPWVDVFDI	23	3-15	1	QQYSNWPRT	30	0.09
HK CV05-119		ASC	IgG1	3-30	4	AKPVGSSGYYEGGKPIDY	0	1-5	1	QQYNSYWT	3	0.12
HL CV05-119		ASC	IgG1	3-30	4	AKPVGSSGYYEGGKPIDY	0	3-21	3	QVWDSSSDHWV	2	0.1
HL CV05-120		ASC	IgG1	5-51	4	ARNRAGVIDY	0	6-57	3	QSYDSSNLWV	1	0.09
HL CV05-121		ASC	IgA1	1-8	3	VRERIDYDHSGVSTSAFEF	27	1-44	1	GGWDDSLNGYV	17	0.09
HL CV05-122		ASC	IgG1	3-23	6	AKGGYCSGGNCKMAHSYYGLDV	21	1-47	3	AAWDDSLSGHWV	7	0.07
HK CV05-125		ASC	IgM	4-39	5	ASSNTASTMIVVVVQRNWFDP	0	3-15	5	QQYNNWPPIT	1	0.1
HK CV05-126		ASC	IgG1	3-48	4	ARDRARAKWLAYSNYFDY	0	3-15	5	QQYNNWPL	0	0.11
HL CV05-127		ASC	IgG1	3-33	4	ARDRVSSWEYYFDY	0	3-10	2	YSTDSSGNHRGV	1	0.12
HL CV05-129	5-3	ASC	IgG1	4-59	6	ARDRVSGGMDV	0	3-21	2	QVWDSSSDHVV	2	n.exp.
HL CV05-131		ASC	IgA2	3-23	4	ARGYIGYCSGSTCTTNGGGDY	23	1-51	2	VTWDSSLSAGV	8	n.exp.
HL CV05-134		ASC	IgA1	3-23	3	AKAGIRGGISMVRAHFDI	6	2-8	1	SSYAGSNNFV	1	0.08
HK CV05-135		ASC	IgG1	3-33	4	AREDTAMVQRFDY	0	1-39	2	QQSYSTHT	0	0.11
HL CV05-135		ASC	IgG1	3-33	4	AREDTAMVQRFDY	0	3-1	2	QAWDSSNVV	2	0.1
HK CV05-136		ASC	IgG1	1-69	6	ARGRDIVVESTDQDPMDV	14	4-1	5	QQYYSTSSIT	6	0.07
HK CV05-138	5-2	ASC	IgA1	4-31	3	ARDYPFCGADCPWVDVFDI	15	3-15	1	QQYNNWPRT	12	0.06
HL CV05-139		ASC	IgG3	3-23	6	AKDFSGANGDYYYYGMDV	0	3-25	3	QSADSSGTWV	2	0.09
HK CV05-140		ASC	IgG1	4-59	4	AAGGGSGFYYF	30	1-5	2	QQYKSSSST	19	0.09
HL CV05-143		ASC	IgG1	4-59	4	ARDRVAAGVDY	1	3-21	2	QVWDSSSDHVV	2	0.09
HL CV05-144		ASC	IgG1	3-30-3	6	ARTPGDGMDV	0	3-10	2	N/A	1	0.1
HL CV05-145		ASC	IgG1	5-10-1	4	ARHAIYCSGGSCYAYFDY	1	1-41	2	N/A	3	n.exp.
HK CV05-146	5-2	ASC	IgA1	4-31	3	ARDYPFCGADCPWVDVFDI	22	3-15	1	QQYNNWPRT	24	0.09
HK CV05-148		ASC	IgG1	4-39	4	ARQRTHTIFGVVVHFDY	1	4-1	1	QQYYSTPWT	1	0.1
HK CV05-149		ASC	IgA1	4-59	6	ARGWGFPGSTNVHFYFYGLDV	29	1-9	1	QQLNSYRT	16	0.1
HL CV05-151		ASC	IgM	4-59	6	AAGEVVTAISYYYYGMDV	0	3-1	2	QAWDSSSVV	2	0.4	-	>250
HK CV05-152		ASC	IgM	3-15	4	TTERIYDYVWGSYRYSDY	1	3-20	3	QQYGSSPVT	1	0.09
HK CV05-153		ASC	IgA1	4-4	4	ARDLNV	28	3-15	3	QQYVNWPFT	26	0.07
HK CV05-155		ASC	IgM	1-2	6	ARALRITMIVVVTHYGMDV	0	3-20	2	QQYGSSPYT	0	0.1
HK CV05-157		ASC	IgG1	3-48	4	ARDKSDFWSGNFDY	15	1-33	2	QQYDNLLVT	7	0.1
HL CV05-159		ASC	IgG1	4-38-2	4	ARDKVDYYPYYFDY	1	3-21	2	QVWDSSSDHRV	2	0.08
HK CV05-162		ASC	IgG2	3-21	4	ARDQWSGTTVTSMGH	15	1-5	2	QQYDSNWYT	15	0.09
HK CV05-163		ASC	IgG1	1-2	6	AREVMVRGALPPYGMDV	0	3-11	4	QQRSNWPPVT	0	10.44	++	25-250
HK CV05-164	5-2	ASC	IgA1	4-31	3	ARDYPFCGADCSWVDVFDI	21	3-15	1	QQYNNWPRT	13	0.1
HK CV05-165		ASC	IgA1	3-74	4	AREGGDGFDY	13	1-5	4	QQYQSYPLA	14	0.1
HK CV05-167		ASC	IgG1	1-69	3	ARGVEMATILPDDAFDI	0	3-15	4	QQYNNWPPVT	0	0.09
HL CV05-169		ASC	IgA1	1-69	4	ARGSTHNNLFVMDY	22	7-46	2	FLSYSGVRGLFVV	17	0.06
HL CV05-170		ASC	IgG1	1-2	6	ARVDTTGTTFWLYYYYGMDV	0	3-1	2	QAWDSSTALVV	1	0.11
HK CV05-171		ASC	IgG1	4-30-4	4	ARLHGDYYYFDY	0	1-39	2	QQSYSTHT	5	n.exp.
HL CV05-171		ASC	IgG1	4-30-4	4	ARLHGDYYYFDY	0	3-1	2	QAWDSSVV	0	0.09
HK CV05-172		ASC	IgM	4-30-4	5	ARLSMTTVTRGNWFDP	0	1-39	2	QQSYSTHT	0	0.08
HL CV05-174		ASC	IgG1	1-2	4	ARDLSNSGSSFDY	0	3-1	2	QAWDSSTADVV	0	0.11
HK CV05-175		ASC	IgG1	1-46	3	VQDLGVRGGRRALDV	22	2-28	2	FQALQTPYT	7	0.11
HK CV05-176		ASC	IgG1	3-53	5	ARGYPGGP	0	1-33	4	QQYDNLLT	0	0.18
HK CV05-178		ASC	IgA2	3-23	3	AKDALGFCSGTSCYGEGAFDI	19	1-5	2	QQYNSYPYT	10	0.07
HL CV05-178		ASC	IgA2	3-23	3	AKDALGFCSGTSCYGEGAFDI	19	2-23	3	CSYAGSSTWV	2	n.exp.
HK CV05-181		ASC	IgG1	3-30-3	6	ARDLQYYDFWSGYLGTPGRYYYYGMDV	0	3-20	1	QQYGSSPPWT	0	0.07
HL CV05-182	5-3	ASC	IgG1	4-59	6	ARDRVSGGMDV	0	3-21	2	QVWDSSSDHVV	1	n.exp.
HK CV05-183		ASC	IgG1	3-30-3	6	ARDLRFLEWLFNVPYYYYYGMDV	0	1-9	2	QQLNSYPYT	0	0.11
HL CV05-183		ASC	IgG1	3-30-3	6	ARDLRFLEWLFNVPYYYYYGMDV	0	2-23	3	CSFAGGITLV	14	n.exp.
HK CV05-185		ASC	IgM	3-15	4	TTDRTYDYVWGSYRYRDY	0	1-39	4	QQSYSTLPRT	1	0.06
HK CV05-187		ASC	IgG2	3-73	4	TTIGSGYGFGH	10	1-39	2	QQSYSTHT	1	n.exp.
HL CV05-187		ASC	IgG2	3-73	4	TTIGSGYGFGH	10	2-11	2	CSYGGTYVL	11	0.1
HL CV05-189		ASC	IgG1	3-9	6	AKAHSDPNYDFWSPDYYGMDV	1	2-14	2	SSYSTSSTKEV	5	0.10
HL CV05-190		ASC	IgG1	3-30-3	4	ARGVYGDSGVDY	1	3-21	1	QVWDSSSDHLYV	1	0.08
HK CV05-191		ASC	IgG2	3-11	6	ARDTSQSHMDV	15	2-30	2	MQGTHWPPYT	6	0.08
HK CV05-192	5-1	ASC	IgG1	1-3	3	AREDTFSVFGVVTRGNAYDV	26	3-20	1	QQYGVSPRT	20	0.11
HL CV05-194		ASC	IgG1	3-74	1	ARDRHTYSLEYFQH	0	6-57	3	QSYDSSNQV	1	0.08
HL CV05-195		ASC	IgG1	3-30	4	AKEGSKGWLQSSCYFDY	0	3-25	2	QSADSSGTYQV	2	0.1
HK CV07-102		ASC	IgG1	1-18	6	ARDLARVGWTWWYYYYGMDV	2	2-30	1	MQGTHWPRT	0	n.exp.
HL CV07-103		ASC	IgM	3-23	4	AKVYGSNTHTPVDY	5	2-8	2	SSYAGSNNVV	4	0.09
HK CV07-104		ASC	IgG1	3-7	6	ARDAARYYGMDV	24	1-39	2	QQSYSTPRT	10	0.09
HK CV07-107		ASC	IgG3	3-23	6	AKDRRTMIVVVITNKYYYGMDV	0	1-5	4	QQYNSYPLT	0	0.11
HL CV07-108		ASC	IgM	3-15	4	TTDADTSPVV	4	4-69	3	QTWDTGIRV	7	0.08
HK CV07-110		ASC	IgM	3-48	4	ARSLRMG	7	3-20	1	HQYGSIPRT	12	n.exp.
HK CV07-113		ASC	IgA1	4-59	6	ARASFKMGTNYHYGMDV	13	1-27	3	QNYNSVPFT	12	0.08
HK CV07-114		ASC	IgG1	1-2	4	TTLTAVVTPLGY	40	2-30	1	MQGTHWPRT	1	0.07
HL CV07-118		ASC	IgM	3-15	3	TTDEQRNYCTSPNCRGGAFDI	7	4-69	3	QTWGTGIRV	7	n.exp.
HK CV07-121		ASC	IgG1	4-39	5	MRQGDWNYSYYFDA	35	2-30	4	VQGTLWPLT	12	n.exp.
HK CV07-127		ASC	IgA1	4-39	6	ARHPLALITIFGVSRQYGMDV	0	1-12	1	QQANSFPWT	1	0.1
HL CV07-128		ASC	IgG2	3-30-3	4	ARELGTSGTLDS	23	2-14	3	LSHSTFTTPQWV	21	0.08
HL CV07-129		ASC	IgG1	3-48	3	ASIASYDYVWGTNRPNDAFDI	17	2-23	1	CSYGGPRNLYV	15	0.09
HL CV07-132		ASC	IgM	4-4	4	ARDRQYRGSDYNYYFDY	3	1-44	3	ATWDDSLNGRV	5	0.09
HK CV07-133		ASC	IgG2	4-39	4	ARHQRPVTTFIDY	29	3-15	3	QHYKDWPPFFT	19	0.08
HK CV07-134		ASC	IgG1	3-23	6	AKVMRDDFWSGYYNDYYYGMDV	6	3-20	2	QQYGRT	0	0.09
HK CV07-136		ASC	IgG1	4-59	6	ARDNYSSRRYYYYYGMDV	0	3-20	1	QQYGSSPTWT	0	0.10
HL CV07-137		ASC	IgM	4-30-4	5	ARLSMTTVTRGNWFDP	0	1-47	3	AAWDDSLSGWV	0	0.10
HK CV07-138		ASC	IgA2	3-23	2	VKDFPFGGCTSTTTNCDLFFAL	21	2-24	1	MQATQFPRA	11	n.exp.
HK CV07-139		ASC	IgG2	4-59	5	AGYLRNDNLDP	11	3-11	4	QQRSDWPLT	9	n.exp.
HK CV07-140		ASC	IgA1	3-64	4	AREYYGLLTGYYLDL	19	1-39	1	QQSYSIPWT	24	0.08
HK CV07-143	7-3	ASC	IgG1	3-23	4	AKEFSIGWGLFDS	17	3-11	5	QQRNNWPVT	13	n.exp.
HK CV07-147		ASC	IgG1	1-2	6	ARDLYYDILTGYYMPMDV	4	3-11	5	QQRGNWPPIT	4	n.exp.
HK CV07-151		ASC	IgG1	1-58	3	AADPGGVGYCSGGSCYRAFDI	1	3D-15	4	QQYNNWPPALT	0	0.09
HL CV07-152		ASC	IgG1	1-69	3	ARLRVPLTAHDAFDI	0	1-40	3	QSYDSSVGV	3	0.09
HL CV07-154		ASC	IgG1	1-69	6	ARAYCSGGSCYSYYYGMDV	2	3-1	2	QAWDSSTA	0	0.11
HK CV07-155		ASC	IgM	4-59	6	ARVPREWLSPLYYG	2	1-5	1	QQYNSYQWT	0	0.09
HL CV07-156		ASC	IgG1	3-9	4	VKDNARTRRGSFDY	15	2-23	1	CSYAGSNTYV	13	0.09
HL CV07-159		ASC	IgG2	3-48	3	AREGELSNYDAFDI	18	2-11	1	CSYAGTHSYV	9	0.08
HK CV07-161		ASC	IgG1	3-30	4	AKEGSKGWLQSSCYFDY	1	2-28	5	MQAFEPPAIT	40	0.12
HK CV07-163		ASC	IgM	3-33	4	ARDWAVAGNFDY	14	3-20	5	QQYGASPPTT	7	0.09
HL CV07-164		ASC	IgA1	1-46	4	ARDGSHWDFDY	22	2-14	3	SSYVSSDAWV	4	0.09
HL CV07-165		ASC	IgM	3-53	4	ARRAASGWNFDY	9	2-23	3	CSYLGSATYV	19	n.exp.
HK CV07-166		ASC	IgG1	1-18	6	ARDTWDIVIVPAASAYYGMDV	21	2-28	2	MQALQTHT	1	n.exp.
HK CV07-172		ASC	IgM	3-15	4	TTDRTYDYVWGSYRYRDY	0	1-39	1	QQTFSSPPWT	27	0.07
HK CV07-173		ASC	IgM	3-30	6	SKGFLEWLLRRYYYGMDV	3	1-9	3	QQLNSYPFT	0	0.07
HK CV07-176		ASC	IgA1	5-51	6	ARHFGGSGSYYNGHWIPAYYYHGMDV	7	2-28	4	MQARQTPPLT	4	n.exp.
HL CV07-176		ASC	IgA1	5-51	6	ARHFGGSGSYYNGHWIPAYYYHGMDV	7	2-8	2	SSYAGSTNLV	4	n.exp.
HK CV07-178		ASC	IgG2	4-31	3	ARDRTMVVWNAFDI	17	1-39	1	QQSHSPSRT	13	0.18
HL CV07-179		ASC	IgA1	3-7	5	ARESRLGIAIFDRRLRSWFGA	0	2-14	1	SSYTSSSTRV	0	n.exp.
HK CV07-180		ASC	IgM	3-15	4	TTQHYDFWSGNYKPFAF	12	2-28	5	MQALQTLT	3	0.11
HL CV07-181		ASC	IgA1	3-33	4	ARDEAAEYYFDY	1	3-25	3	QSADSSGTFWV	1	0.11
HK CV07-183		ASC	IgG1	3-30	4	AKEGSKGWIQNSCYFDY	12	4-1	1	QQYYSTPPT	3	n.exp.
HK CV07-185		ASC	IgA1	3-23	4	VKDPNWANGY	30	2-30	4	VQGTHWPLT	16	n.exp.
HK CV07-186		ASC	IgA1	1-46	4	AKGRSTIFGVIVNQGDCYDY	9	1-27	4	QKYNSAPLT	4	0.10
HK CV07-189		ASC	IgG1	3-23	4	AKDPHFDFWSGNYFDY	5	1D-12	4	QQANSFPLT	0	0.06
HK CV07-190		ASC	IgM	4-31	3	ARDRGVTIFGVVIIDAFDI	1	3-20	4	QQYGSSPLT	0	0.05
HK CV07-191		ASC	IgG1	1-18	6	SREGDLTIFGSVTNAYYYFGMDF	3	1-39	5	QQSYSTPIT	1	n.exp.
HL CV07-196	7-1	S1-MBC	IgM	1-2	4	ARDLGIGVAGNLDH	4	2-8	3	SSYAGSNNWV	2	2.06	++	>250
HK CV07-199		S1-MBC	IgM	4-59	5	ARDRDSSGWYPNWFDP	2	1D-16	1	QQYNSYPRT	0	0.07
HL CV07-200	7-2	S1-MBC	IgG1	1-2	6	ARGPFYYDNSGTLGGLDV	5	2-14	1	SSYTSSSTYV	1	8.57	++	25
HL CV07-201	7-4	S1-MBC	IgM	1-2	6	ATDRLVNTGVYTTGSMDV	8	2-23	1	CSYGGSSDYV	2	4.03	++	>250
HK CV07-202		S1-MBC	IgG1	3-53	6	ARDLYYYGMDV	4	1-9	4	QQLNNYSVT	2	8.87	++	25-250
HL CV07-203		S1-MBC	IgM	1-2	6	ARKQQPSSLSYYYYGMDV	1	1-40	3	QSYDSSLSGSWV	3	0.06
HL CV07-204		S1-MBC	IgM	4-39	6	ALCGYSYGSNYYYYGMDV	0	6-57	3	QSYDSSIWV	2	0.09
HK CV07-205		S1-MBC	IgM	3-23	4	AKEYGYDSSGSGGDY	0	1-39	1	QQSYSTPNT	0	0.07
HL CV07-205		S1-MBC	IgM	3-23	4	AKEYGYDSSGSGGDY	0	2-23	3	CSYAGSSTWV	2	n.exp.
HK CV07-206		S1-MBC	IgM	1-2	6	AREGYYDFWSGYYTVYYYGMDV	0	1-5	1	QQYNSYWT	9	n.exp.
HL CV07-206		S1-MBC	IgM	1-2	6	AREGYYDFWSGYYTVYYYGMDV	0	2-14	3	SSYTSSSTRV	1	3.98	++	250
HL CV07-208	7-2	S1-MBC	IgM	1-2	6	ARGPFYYDSSGTLGGMDV	3	2-14	1	SSYTSRNTYV	5	n.exp.
HK CV07-209		S1-MBC	IgG1	3-11	4	ARDGVIPPRFDY	2	1-33	4	QQYDNLPLT	1	12.06	++	<25
HL CV07-210		S1-MBC	IgM	3-21	4	VSSGNYRFHY	8	2-14	1	SSYMSSSTPYV	4	0.18
HL CV07-213	7-5	S1-MBC	IgM	1-8	4	ARGPSWNGYYYYFDY	6	1-44	2	ASWDDRLNGVV	7	0.1
HK CV07-214		S1-MBC	IgG1	6-1	3	AREENAFDI	0	3-15	2	QQYSNWLLYT	4	7.69	++	>250
HK CV07-215		S1-MBC	IgM	3-48	3	AREGHAFDI	2	3-20	1	QQYGSSPSWT	1	0.08
HK CV07-216		S1-MBC	IgM	3-7	4	VAWGTTPLGTSENN	16	2-30	2	MQHTHWPHT	11	0.08
HL CV07-217	7-5	S1-MBC	IgM	1-8	4	ARGPSWNGYYYYFDY	6	1-44	2	ASWDDSLNGVV	8	0.12
HL CV07-218		S1-MBC	IgM	3-23	4	AKRMGGNRFNPPVEY	12	1-40	3	HSYDSSLSASV	6	n.exp.
HK CV07-219		S1-MBC	IgG2	3-11	6	ARDGIGQLWDDSYYYGLDV	15	2-30	2	MQGAHWPPYT	10	3.68	++	>250
HL CV07-221	7-4	S1-MBC	IgM	3-30	6	AKKAGYSSGWYTDYYYNGMDV	1	1-40	3	QSYDSSLRGV	4	0.15
HL CV07-222		S1-MBC	IgG1	1-2	3	ARGPYYYDSSGSLGAFDI	5	2-23	1	CSYAGGSTSYV	2	12.03	++	<25
HL CV07-223	7-5	S1-MBC	IgM	1-8	4	VRGPSWNGYYYYFDY	6	1-44	2	ASWDDSLNGVV	3	0.08
HL CV07-224		S1-MBC	IgM	5-51	6	ARLGPYYSSSSNGMDV	2	2-23	3	CSYAGSSTRV	3	0.08
HK CV07-225		S1-MBC	IgG1	4-31	6	ARDTPPGYNWNYGPYGMDV	9	3-15	2	QQYNNWPPGYT	4	4.78	++	>250
HL CV07-226		S1-MBC	IgM	3-30	6	AKKAGYSSGWYTDYYYNGMDV	1	2-8	3	SSYTASNRG	41	n.exp.
HL CV07-230		S1-MBC	IgM	3-9	4	AKEISGYYFDY	7	4-69	3	QTWGTGIHWV	14	0.08
HL CV07-231	7-4	S1-MBC	IgM	3-30	6	AKKAGYSSGWYTDYYYNGMDV	1	1-40	3	QSYDSSLRGV	4	0.07
HL CV07-235		S1-MBC	IgM	3-23	6	AKSTYGDYYYYYGMDV	7	2-14	3	NSYTSNSSLGV	8	6.16	++	>250
HK CV07-236		S1-MBC	IgM	3-53	4	AREYSSGWYDY	0	3-15	4	QQYNNWPLT	3	0.09
HL CV07-237	7-2	S1-MBC	IgA1	1-2	6	ARGPFYYDSSGTLGGMDV	3	2-14	1	SSYTSSSTYV	0	5.58	+	n.t.
HL CV07-238		S1-MBC	IgM	1-8	6	ARTNWNYYYYYYGMDV	0	1-44	1	AAWDDSLNGYV	2	0.09
HL CV07-239		S1-MBC	IgM	4-34	3	ARGRWYHDNNGYRSDAFDV	17	1-44	3	AAWDDSLNEV	9	0.07
HL CV07-241		S1-MBC	IgM	3-74	4	ITSMFNNGFY	7	2-11	2	SSYAGSYTV	7	0.08
HL CV07-242		S1-MBC	IgM	3-15	5	TTLWRLDP	46	7-46	3	LLTHTDSRV	11	n.exp.
HL CV07-249	7-1	S1-MBC	IgM	1-2	4	ARDLGIGVAGNLDH	1	2-8	3	SSYAGSNNWV	3	2.87	+	n.t.
HL CV07-250		S1-MBC	IgG1	1-18	6	AGSDNYGFPYNGMDV	17	2-8	2	SSYAGNNDFV	16	8.27	++	25
HK CV07-251	7-3	S1-MBC	IgM	3-23	4	AKEFSIGWGLFDY	9	3-11	5	QQRNNWPVT	8	8.79	++	25-250
HK CV07-252		S1-MBC	IgG1	1-46	6	ARDKHWNNANYYYYGMDV	1	1-5	4	QQYNSYL	2	6.03	++	>250
HL CV07-254		S1-MBC	IgM	1-2	4	ARDQGGAALVGHSNY	10	2-23	2	CSYAGSSTWV	3	6.71	++	>250
HL CV07-255		S1-MBC	IgG1	1-2	4	ARDSRFSYVNGEFDY	3	2-23	3	CSYAGHSTWV	5	9.54	++	25
HL CV07-262		S1-MBC	IgG1	1-2	6	ARVGWYDFGTPGDYYYYYGMDV	6	2-23	1	CSYAGTSTFV	3	10.2	++	< 25
HK CV07-263		S1-MBC	IgG1	1-2	6	ADSGYWGSHYYYGMDV	3	2D-29	1	MQSIQLPLT	0	7.87	++	25-250
HL CV07-264	7-1	S1-MBC	IgA2	1-2	4	ARDLGIGVAGNLDH	1	2-8	3	SSYAGSNNWV	2	7.08	++	250
HK CV07-265		S1-MBC	IgG1	3-48	6	ARRRYSSSWYYYYGMDV	2	1-9	4	QQLNSYPLT	0	6.41	-	n.t.
HL CV07-266	7-4	S1-MBC	IgG1	1-2	6	ATDRLVNTGVYTTGSMDV	8	2-23	1	CSYGGSSDYV	2	4.62	++	>250
HL CV07-267	7-6	S1-MBC	IgA1	1-2	6	ARVFGPGLDCSSTSCYTYGMDV	2	2-23	3	CSYAGSSSWV	1	8.47	++	250
HL CV07-270		S1-MBC	IgG3	3-11	5	ARARGSSGWYRIGTRWGNWFDP	2	2-14	2	SSYTSSSNVV	0	8.53	++	25-250
HL CV07-271		S1-MBC	IgA1	1-2	6	ARVPFAYCSSTSCDRGTPYYYYYGMDV	0	2-14	2	SSYTSSSTLV	3	8.28	++	>250
HK CV07-272		S1-MBC	IgM	3-64	4	ARGLDNNGYYSGY	16	3-20	1	QQYGSSPRT	5	0.08
HL CV07-274	7-7	S1-MBC	IgM	1-2	4	ARDQKNDILTGLGDY	4	2-8	3	SSYAGSNNWV	1	3.97	++	>250
HL CV07-275		S1-MBC	IgG1	3-66	4	ARDYYDSSGYYSSGGLGY	0	2-8	1	SSYAGSNNFV	0	4.51	++	>250
HL CV07-280	7-2	S1-MBC	IgA1	1-2	6	ARGPFYYDSSGTLGGMDV	2	2-14	1	SSYTSSSTYV	0	7.29	++	25-250
HL CV07-281	7-2	S1-MBC	IgM	1-2	6	ARGPFYYDSSGTLGGMDV	2	2-14	1	SSYTSSSTYV	0	5.07	+	n.t.
HL CV07-283	7-2	S1-MBC	IgA1	1-2	6	VRGPFYYDSSGPLGGMDV	7	2-14	1	SSYTSSSTYV	2	9.89	++	25
HL CV07-284		S1-MBC	IgM	5-51	6	ASGGDYPYGMDV	5	1-44	3	AAWDDSLSAWV	1	0.87	++	>250
HL CV07-285	7-2	S1-MBC	IgA1	1-2	6	ARGPFYYDNSGTLGGLDV	5	2-14	1	SSYTSSSTYV	1	9.3	++	25
HL CV07-286		S1-MBC	IgG1	3-9	6	AKGGRYCSGTNCYEYYFFAMDV	8	2-8	2	SSYAGSNNNVV	3	0.09
HK CV07-287		S1-MBC	IgG1	1-58	3	AAPYCSSTNCYDAFDI	0	3-20	1	QQYGSSPWT	0	9.25	++	25-250
HK CV07-289		S1-MBC	IgM	1-2	6	ARGAAMVTGYTYYYGLDV	3	3-20	5	QQYGSSPIT	2	0.07
HL CV07-290	7-7	S1-MBC	IgM	1-2	4	ARDQKNDILTGLGDY	0	2-8	3	SSYAGSNNWV	0	3.02	++	>250
HL CV07-292	7-7	S1-MBC	IgM	1-2	4	ARDQKNDILTGLGDY	3	2-8	3	SSYAGSNNWV	0	7.92	++	250
HK CV07-293		S1-MBC	IgM	3-11	6	ARCNGGGACFYGMDV	10	4-1	5	QQYYSTLT	3	0.07
HL CV07-293		S1-MBC	IgM	3-11	6	ARCNGGGACFYGMDV	10	2-14	3	SSYTISSTWV	4	0.07
HL CV07-294	7-2	S1-MBC	IgM	1-2	6	ARGPFYYDSSGTLGGMDV	2	2-14	1	SSYTSSSTYV	0	5.69	++	>250
HL CV07-297		S1-MBC	IgM	3-53	4	ARRSASGWNFDY	13	2-8	3	SSYAGSNNLV	8	0.08
HL CV07-299		S1-MBC	IgM	5-51	4	ATSHGYSGYELGY	9	2-14	3	SSYTSSSTVWV	29	n.exp.
HK CV07-301		S1-MBC	IgG1	1-2	6	ARVDTTGTTFWLYYYYGMDV	2	2D-29	3	N/A	0	0.17
HL CV07-301		S1-MBC	IgG1	1-2	6	ARVDTTGTTFWLYYYYGMDV	0	2-23	3	CSYAGSSTWV	2	n.exp.
HK CV07-302		S1-MBC	IgA1	3-9	6	AKDKGPYYYYGMDV	0	2D-29	1	MQSIQLPQT	0	1.51	++	250
HL CV07-303	7-1	S1-MBC	IgM	1-2	4	ARDLGIGVAGNLDH	4	2-8	3	SSYAGSNNWV	3	4.71	++	250
HL CV07-304	7-6	S1-MBC	IgA1	1-2	6	ARVFGPGLDCSSTSCYTYGMDV	1	2-23	3	CSYAGSNSWV	2	8.08	++	>250
HL CV07-305	7-1	S1-MBC	IgM	1-2	4	ARDLGIGVAGNLDH	2	2-8	3	SSYAGSNNWV	2	0.93	++	>250
HK CV07-306		S1-MBC	IgA1	1-2	4	ARGTLYYDILTGSPNPPKLDY	0	1-39	1	QQSYSTPWT	0	8.25	++	250
HL CV07-307	7-2	S1-MBC	IgA2	1-2	6	ARGPFYYDNSGTLGGLDV	5	2-14	1	SSYTSSSTYV	1	9.27	++	25
HL CV07-309	7-2	S1-MBC	IgM	1-2	6	ARGPFYYDNSGTLGGLDV	5	2-14	1	SSYTSSSTYV	1	8.62	++	25-250
HL CV07-310	7-2	S1-MBC	IgA1	1-2	6	ARGPFYYDSSGTLGGMDV	3	2-14	1	SSYTSSSTYV	0	5.11	+	n.t
HL CV07-312		S1-MBC	IgM	1-2	6	ARIPIFGVVSTPGQYYYYGMDV	6	2-14	3	ISYTSSSTWV	1	0.18
HL CV07-313	7-4	S1-MBC	IgA1	1-2	6	ATDRLVNTGVYTTGSMDV	9	2-23	1	CSYGGSSDYV	2	0.09
HK CV07-315		S1-MBC	IgG1	3-9	6	AKDFLWDLHPPRYYGMDV	0	1-39	2	QQSYSTHA	1	0.16
HL CV07-315		S1-MBC	IgG1	3-9	6	AKDFLWDLHPPRYYGMDV	0	1-51	3	GTWDSSLNGV	1	11.4	++	25
HL CV07-316	7-2	S1-MBC	IgA1	1-2	6	ARGPFYYDSSGTLGGMDV	2	2-14	1	SSYTSSSTYV	1	3.12	+	n.t
HL CV07-317	7-7	S1-MBC	IgM	1-2	4	ARDQKNDILTGLGHY	0	2-8	3	SSYAGSNNWV	0	2.53	++	>250
HK CV07-319		S1-MBC	IgM	1-2	5	ARGPFFFEVVVAEGFGWFDP	28	3-15	5	QQYNNWPPIT	1	n.exp.
HL CV07-319		S1-MBC	IgM	1-2	5	ARGPFFFEVVVAEGFGWFDP	28	2-8	1	SSYAGSNVYV	0	n.exp.
HL CV07-323	7-6	S1-MBC	IgA1	1-2	6	ARVFGPGLDCSSTSCYTYGMDV	0	2-23	3	CSYAGSSSWV	1	7.39	++	>250
HL CV07-324	7-2	S1-MBC	IgA1	1-2	6	ARGPFYYDSSSTLGGMDV	4	2-14	1	SSYTSSSTYV	3	11.02	++	25-250
HK CV23-101		S1-MBC	IgM	3-30	4	ARDWEYYGSGTKAFDY	9	1-13	4	QHFNSYPLT	9	4.33	++	>250
HL CV23-103		S1-MBC	IgA1	1-2	4	N/A	47	2-14	2	SSYTRSTAVV	19	n.exp.
HL CV23-113		S1-MBC	IgM	5-51	4	ATTRGYSDYEFAY	11	2-8	3	SSYAGSNNFPWV	3	n.exp.
HK CV23-114		S1-MBC	IgM	4-31	5	ARDLGPRSDFGSGSGVGVIDP	10	3-15	1	QQYHNWPPWT	5	n.exp.
HL CV23-115		S1-MBC	IgM	1-2	3	ARGYYDILIGYATTHDAFDL	8	2-14	3	SSYTDSSTWV	6	n.exp.
HK CV23-116		S1-MBC	IgM	3-21	6	ARASLVTMVRGAGNYMDV	0	3-11	5	QQRSNWPLT	0	0.11
HL CV23-116		S1-MBC	IgM	3-21	6	ARASLVTMVRGAGNYMDV	0	2-23	3	CSYAGSRV	2	0.09
HL CV23-121		S1-MBC	IgM	1-2	4	ARELGSWDGRFDY	0	2-23	3	CSYAGSSTWV	0	0.10
HK CV23-126		S1-MBC	IgM	4-59	6	ARDTTSYCSGGSCYYNYGMDV	7	2-28	3	MQALQTPRT	3	0.07
HL CV24-198	24-1	S1-MBC	IgA1	1-2	3	ARDLAYSMVRGISGI	7	2-23	3	CSYAGSNTWV	7	5.48	++	250
HL CV24-201	24-1	S1-MBC	IgA1	1-2	3	ARDLAYSMVRGISGI	7	2-23	3	CSYAGSNTWV	9	5.79	++	>250
HK CV24-220		S1-MBC	IgA2	3-48	4	ARDRGSGWSLDESYFDH	15	1-39	2	QQSKSIPYT	17	n.exp.
HL CV24-223	24-5	S1-MBC	IgM	4-39	4	ARLRWLRGEFDY	0	6-57	3	QSYDSSTYWV	0	8.83	++	>250
HL CV24-226	24-5	S1-MBC	IgM	4-39	4	ARLRWLRGEFDY	0	6-57	3	QSYDSSTYWV	0	8.77	++	>250
HL CV24-236		S1-MBC	IgM	3-49	4	IRGGYGGNSGFDY	5	1-51	2	GTWDSSLSAVV	3	0.15
HL CV24-243		ASC	IgM	3-7	4	ARLYSGNYFDY	6	4-69	3	QTWDTAIWV	14	n.exp.
HK CV24-247		ASC	IgA1	3-48	5	ARGFYDILTGYYSFHFDL	16	1-5	1	QQYNTYWT	7	0.35
HK CV24-248	24-2	ASC	IgG1	3-33	6	ARREGVADYYYYYGMDV	8	1-6	1	LQVYNYPWT	6	0.09
HL CV24-249		ASC	IgG1	1-18	6	AREYDYSNPNYYYYYGMDV	0	3-27	3	YSAADNMGV	1	0.08
HK CV24-252		ASC	IgG1	3-74	6	VRVSGPFHDYFLYAMDV	19	3-20	1	QHYSAATWT	14	0.09
HL CV24-253	24-3	ASC	IgA1	1-2	4	ARVFHGVITPFDY	12	5-37	2	MIWPSSAVV	7	0.07
HK CV24-255		ASC	IgG1	4-34	4	ARGRLGFEELFRGVFFYYFDY	21	1-39	2	QQTFNSPRT	22	0.07
HK CV24-256	24-4	ASC	IgM	3-49	5	TRAQEEKITMIRRIISWFDP	5	3-20	5	QQYGSSPIT	6	0.1
HL CV24-260		ASC	IgG1	4-59	6	ARLLKSCTGGICQTYFYYAMDV	21	1-40	1	QSYDGSLSESAV	20	0.1
HK CV24-262		ASC	IgA1	4-31	4	ARGTTYTIFGVVISPFDY	0	3-20	4	QQYGSSPLT	0	0.09
HK CV24-265		ASC	IgG1	4-34	5	ARGAPGT	30	1-5	2	QHYSTFPYT	15	0.1
HK CV24-268		ASC	IgG1	3-9	4	TTGYCRSNNCLTFYAF	20	1-39	2	QQSYRAPVT	13	0.08
HL CV24-269		ASC	IgM	4-31	6	ARDYFGRSGSGSSLYYYYGMDV	0	3-1	2	QAWDSSTV	0	5.39	-	n.t.
HK CV24-271		ASC	IgG1	3-21	4	ARVAAAGQKYYFDY	0	1-9	4	QQLNS	0	0.12
HL CV24-275		ASC	IgG1	3-30	6	AKVANVFMLYPRGSWGMDV	14	1-47	3	AAWDDSLSGWV	14	0.09
HK CV24-280		ASC	IgG1	3-48	6	AAGSSTSPSPV	0	3-15	1	QQYNNWPRT	0	0.16
HK CV24-282		ASC	IgG1	3-23	6	AKDRGRRLTHLGVAPDV	23	1-39	2	QQSYTTPYT	19	0.15
HK CV24-283		ASC	IgM	3-66	4	CGGYGSSWYLDY	20	3-11	2	QQRSNWPYT	10	0.15
HL CV24-284		ASC	IgG1	4-31	4	ARGGLSSRNGGNRSYSSSSFPLGRQDY	0	2-14	1	SSYTSSSTLYV	1	0.15
HL CV24-285		ASC	IgM	5-51	4	ARFLSFVTSPTRYDY	6	2-14	1	SSYTSSSTLV	8	0.14
HK CV24-286		ASC	IgG1	1-69	3	ARHLPLSGYYAFDV	22	3-20	2	QQYGSSPYT	13	0.19
HK CV24-287		ASC	IgM	3-23	3	AKDRSGGILAGGSGGALDI	26	1-5	1	QQYSSYSRT	14	0.16
HL CV24-290		ASC	IgG1	4-39	4	ARASEDISLERAYNYGLTIDF	10	3-9	2	QVWDSSTVV	6	0.16
HL CV24-293		ASC	IgA1	3-7	6	ARENYDSSGYYYAYYYYGMDV	0	3-25	1	QSADSSGTYV	3	n.exp.
HK CV24-294		ASC	IgM	3-9	4	ARGDLGIRYFDY	5	3-15	5	QQYNNWPPIT	1	n.exp.
HL CV24-294		ASC	IgM	3-9	4	ARGDLGIRYFDY	5	2-23	3	CSYAGSSTWV	2	n.exp.
HK CV24-296		ASC	IgG3	1-18	1	N/A	11	4-1	2	QQYHSTPPA	4	n.exp.
HL CV24-296		ASC	IgG3	1-18	1	N/A	11	2-23	3	CSYAGSSTWV	2	n.exp.
HK CV24-298		ASC	IgG1	3-33	3	ARGWGGDGYTVDAFDV	19	2-28	2	MQALQPPYI	9	n.exp.
HK CV24-301		ASC	IgG1	1-46	5	ARSLYSGSYGAYNWFDP	19	3-11	4	LQRINWLT	13	n.exp.
HK CV24-309		ASC	IgG1	4-61	6	AREQVLDPGLYYGIDV	29	1-39	2	QQSYSTHT	1	n.exp.
HL CV24-309		ASC	IgG1	4-61	6	AREQVLDPGLYYGIDV	29	3-1	2	QAWDSDTVI	23	n.exp.
HL CV24-310	24-3	ASC	IgG1	1-2	4	ARVFHGVITPFDF	19	5-37	2	MIWPSSDVV	4	n.exp.
HL CV24-311		ASC	IgG1	1-2	4	ARGADIFITIFGVVIKENDY	0	2-18	2	SSYTSSSTLV	2	n.exp.
HL CV24-314		ASC	IgM	3-30	4	ARGKNYGYSDDDLFQHFDY	3	7-43	3	LLHYGSSQLGV	12	n.exp.
HK CV24-316		ASC	IgG1	1-69	6	ARALGLSGHGMDV	29	1-39	2	QHSYSTPHT	17	n.exp.
HL CV24-317		ASC	IgG1	4-4	3	AKESWLELWLQGAGFDI	16	2-11	2	CSYGGSYTFVV	12	n.exp.
HL CV24-319		ASC	IgG1	1-46	6	ARDLWMEYEYNDSGIQKTADQGMDV	16	3-1	3	QAWDINTVV	17	n.exp.
HK CV24-321		ASC	IgM	3-33	3	ARDMVRGPNDASDI	10	1-12	4	QQANSFPLT	4	n.exp.
HL CV24-322		ASC	IgG1	4-39	4	ARQRTHTIFGVVVHFDY	1	3-25	1	QSADSSGTYDV	3	n.exp.
HK CV24-323	24-4	ASC	IgM	3-49	5	TRAQEEKITMIRRIISWFDP	5	3-20	5	QQYGSSPIT	6	n.exp.
HK CV24-325	24-4	ASC	IgM	3-49	5	TRAQEEKITMIRRIISWFDP	5	3-20	5	QQYGSSPIT	8	n.exp.
HK CV24-329		ASC	IgM	3-33	3	ARDMVRGPNDASDI	10	3-15	5	QQYNNWPPVT	3	n.exp.
HK CV24-330	24-4	ASC	IgM	3-49	5	TRAQEEKITMIRRIISWFDP	5	3-20	5	QQYGSSPIT	11	n.exp.
HL CV24-331		ASC	IgG1	3-23	6	AKEVPDIIVVAVAVGMDV	21	1-47	2	ASWDDSLSGVL	12	n.exp.
HL CV24-332		ASC	IgG1	1-2	6	ARETRETYYDILTGYPFYYYFGMDV	9	1-51	2	GTWDGSLSAAV	11	n.exp.
HL CV24-333		ASC	IgM	3-15	4	SSDLPKWGSGMADY	13	8-61	3	VLYMGSDIWA	12	n.exp.
HK CV24-336	24-4	ASC	IgM	3-49	5	TRAQEEKITMIRRIISWFDP	5	3-20	5	QQYGSSPIT	8	n.exp.
HK CV24-344	24-2	ASC	IgG1	3-33	6	ARREGVADYSYSCGMDV	10	1-6	1	LQVYNYPWT	11	n.exp.
HK CV24-346		ASC	IgG1	1-69	3	ARSDDSSGYYYLKEENDAFDI	0	2-30	2	MQGTHWREYT	1	n.exp.
HL CV24-347		ASC	IgG3	1-2	6	ARDRLYCSSTSCYTPYYYYYYGMDV	0	3-25	3	QSADSSGTYGV	3	n.exp.
HL CV38-102		S1-MBC	IgG1	3-23	2	AKVETRGVGFDL	1	3-1	2	QAWDSSTVV	1	8.7	-	n.t.
HK CV38-103		S1-MBC	IgA1	3-11	4	ARDWNLSGYYGGGR	1	1-16	4	QQYNSYPLT	0	5.84	++	>250
HK CV38-105		S1-MBC	IgG1	3-74	6	ARQRVARRRGFGESPFYYGLDV	22	1-6	1	LQNYNFPRT	7	0.26
HL CV38-107	38-1	S1-MBC	IgA1	1-2	4	ARDGAQYILTGDFDY	0	2-8	1	SSYAGSNNYV	0	0.58	+	n.t.
HK CV38-113		S1-MBC	IgG1	3-53	4	ARGGRLADAAGDY	1	1-33	2	QQYDNLPSWT	1	11.47	++	25
HK CV38-114		S1-MBC	IgM	5-51	4	ARAGNDNSLDY	1	1-39	2	QQSYTTPYT	18	0.17
HL CV38-114	38-4	S1-MBC	IgM	5-51	4	ARAGNDNSLDY	1	9-49	3	GADHGSGSNFVQKV	1	8.13	++	>250
HL CV38-115		S1-MBC	IgG1	3-7	5	ARDLYYYDSSGNGVNWFDP	3	1-40	1	QSYDSSLSGSYV	1	8.04	++	>250
HL CV38-117		S1-MBC	IgG1	4-30-4	4	ARVTRIYGSGSYCFDY	0	2-23	2	CSYVGSSTFVV	2	9.55	++	>250
HK CV38-118		S1-MBC	IgA1	4-59	4	ARAWSSSWYLDY	3	3-11	4	QQRSNWPPVT	0	0.51	+	n.t.
HL CV38-119		S1-MBC	IgA1	4-4	4	ARAWNFDY	0	2-23	3	CSYAGSSNWV	1	5.56	++	>250
HL CV38-122		S1-MBC	IgG1	3-23	3	AKVLDI	0	2-14	1	SSYTSSSTPYV	2	n.exp.
HK CV38-124		S1-MBC	IgG1	4-59	6	ATYYYDSSGYPYGMDV	1	1-9	3	QQLNSYPG	3	6.07	++	>250
HL CV38-125	38-4	S1-MBC	IgG1	5-51	4	ARHQGYSSSSLGY	1	9-49	3	GADHGSGSNFVYMV	1	8.53	++	>250
HK CV38-127		S1-MBC	IgG1	3-33	4	ARDPEIVVGGVDY	0	2-30	2	MQGTHWPYT	0	3.45	++	>250
HK CV38-128		S1-MBC	IgA1	3-11	4	ARDWNLSGYYGGGR	0	1-39	2	QQSYTTPYT	18	0.15
HK CV38-129		S1-MBC	IgG1	4-31	3	ARDQGASASWDAFDI	0	3-20	4	QQYGSSLT	0	2.24	++	>250
HK CV38-131		S1-MBC	IgA1	3-11	4	ARDHSVRFLEWLLPY	0	1-9	1	QQLNSYPWT	3	1.93	+	n.t.
HK CV38-132		S1-MBC	IgG1	4-31	4	ARAERSITIFGVVTSAFDY	1	4-1	2	QQYYSTPYT	0	1.24	+	n.t.
HK CV38-134		S1-MBC	IgG1	4-34	4	ASSGWYYPDY	3	3-20	4	QQYGSSPNT	0	7.98	++	>250
HL CV38-135		S1-MBC	IgG1	3-23	3	AKVTGLGNAFDI	3	3-1	2	QAWDSSTVV	0	7.19	-	n.t.
HL CV38-136		S1-MBC	IgG1	4-4	5	ARSSGRGRVVALGSFDP	1	2-23	3	CSYAGSSTWV	0	8.52	-	n.t.
HK CV38-139		S1-MBC	IgG1	3-53	4	ARGHYDLFDY	3	1-9	3	QQLNSYPPGT	0	8.33	++	25-250
HK CV38-140		S1-MBC	IgA1	4-31	4	ARAYDSSGYYPDY	0	1-39	4	QQSYSTLT	0	2.56	++	>250
HK CV38-142		S1-MBC	IgG1	5-51	4	ARIRGVYSSGWIGGDY	4	1-39	1	QQSYSTPRQWT	0	9.39	++	25
HL CV38-143	38-1	S1-MBC	IgM	1-2	4	ARDGAQYILTGDFDY	0	2-8	1	SSYAGSNNYV	0	2.30	+	n.t.
HK CV38-146		S1-MBC	IgG1	1-69	5	ARAATYYYDSSGYTPNWFDP	1	1-39	2	QQSYSTLYT	0	2.17	++	>250
HL CV38-147		S1-MBC	IgG1	3-9	4	AKDRRIAVAGTGEDYYFDY	4	3-21	2	QVWDSSSDQVV	1	11.7	++	250
HL CV38-148		S1-MBC	IgG1	3-66	4	ARSAPLVGAYSGIYFDY	2	9-49	2	GADHGSGSNFVV	1	7.26	++	>250
HK CV38-149	38-3	S1-MBC	IgM	3-9	4	AKNRVAGTIFGVGPFDY	0	1-6	4	LQDYNYPLT	1	0.73	-	n.t.
HK CV38-150		S1-MBC	IgG1	3-30	3	AKSQWLVLRHAFDI	0	2D-29	1	MQSIQLWT	0	11.04	-	n.t.
HL CV38-156		S1-MBC	IgG1	4-59	4	ARFSQYYYDSSGYDFDY	0	2-23	3	CSYAGSSSWV	3	0.42
HK CV38-158		S1-MBC	IgM	3-15	6	TTDRWFGELFSAYYYYYGMDV	0	3-11	3	QQRSNWPPIFT	0	0.17
HL CV38-159		S1-MBC	IgG1	1-2	4	ARGNTVFWSGPPLDY	0	2-14	1	SSYTSSSTYV	0	4.27	+	n.t.
HL CV38-160		S1-MBC	IgG1	3-23	3	AKVAGRGNAFDI	3	7-43	2	LLYYGGAL	3	n.exp.
HK CV38-165		S1-MBC	IgG3	4-4	4	ARRSLGNYDSSGYDH	1	3-15	5	QQYNNWPPAIT	1	5.09	-	n.t.
HL CV38-165		S1-MBC	IgG3	4-4	4	ARRSLGNYDSSGYDH	1	1-44	1	AAWDDSLNGYV	0	0.15
HL CV38-173		S1-MBC	IgG3	3-30-3	4	ARDYGGYNYN	4	3-1	2	QAWDSSTVV	0	9.92	-	n.t.
HK CV38-177	38-3	S1-MBC	IgG1	3-9	4	AKDMVVVAIFGVGPFDY	1	1-6	4	LQDYNYPLT	1	10.77	-	n.t.
HK CV38-179		S1-MBC	IgM	5-51	3	ARQRRPPGKRVLTMIVVVYNDAFDI	1	1-33	3	QQYDNLLFT	0	n.exp.
HL CV38-179		S1-MBC	IgM	5-51	3	ARQRRPPGKRVLTMIVVVYNDAFDI	1	1-40	2	QSYDSSLSGSV	2	n.exp.
HL CV38-180		S1-MBC	IgG1	4-4	4	ARRAAAGPRPYDY	2	2-23	3	CSYAGFSTWV	6	n.exp.
HK CV38-181		S1-MBC	IgA1	1-2	3	ARDLGYSYLYGAFDI	1	3-11	4	QQRSNWPT	4	6.17	++	>250
HL CV38-182		S1-MBC	IgA1	1-69	2	AKELGYSGYGAHRYFDL	3	1-40	2	QSYDSSLSGVV	0	11.73	++	250
HL CV38-183		S1-MBC	IgG1	3-53	6	ARGDGWDNYYYGMDV	0	1-40	2	QSYDSSLSGSV	2	11.06	++	<25
HK CV38-184		S1-MBC	IgG1	4-39	5	ARGLGWFDP	0	1-NL1	2	QQYYSTPPRT	0	1.89	++	250
HL CV38-186		S1-MBC	IgG1	1-2	4	ARDQSPDILKSPFDY	1	2-23	3	CSYAGSSTFG	0	6.51	++	250
HL CV38-193		S1-MBC	IgA1	3-11	4	ARDISRNLHDFRPYYFDY	2	7-46	3	LLSYSGARV	1	1.53	+	n.t.
HL CV38-194		S1-MBC	IgG1	4-59	3	ARHDVYSSGWYGEGAFDI	2	1-40	3	QSYDSSLSGSWV	3	0.09
HL CV38-199		ASC	IgG3	4-59	4	ARYYQDFDY	0	1-44	1	AAWDDSLNGPYV	1	0.07
HK CV38-201		ASC	IgG1	3-30	4	AKDIVLVPAAIPVPIFDY	2	3-11	5	QQRSNWPPT	1	0.07
HL CV38-202		ASC	IgG1	3-33	3	ARDSSQQQLAYAFDI	2	3-1	2	QAWDSSIVV	1	0.1
HL CV38-205		ASC	IgG1	4-30-2	6	ARDHYPYYYYGMDV	0	6-57	2	QSYDSSTVV	1	0.09
HK CV38-206		ASC	IgA2	3-7	6	ARKGNAIDV	3	1-5	2	LQYNSYSWYT	1	0.08
HL CV38-207	38-5	ASC	IgA1	4-30-4	3	AKIRVRAGFRWAFDI	22	2-14	3	SSYTNTNTLV	20	0.09
HL CV38-208		ASC	IgM	4-39	2	AHQSGNSGPWYFDL	0	8-61	2	VLYMGSGIVV	1	0.08
HL CV38-210		ASC	IgG1	4-39	4	ARHVEPDYGGNSFDY	0	1-40	1	QSYDSSLSGYV	1	0.11
HL CV38-211		ASC	IgG1	3-9	6	AKDISNKWLRLTQPYSYYGLDV	3	2-8	1	SSYAGSNIPYV	7	0.08
HL CV38-213		ASC	IgG1	3-23	3	AKVLIRNGYDILTGYPYDAFDI	0	2-14	2	SSYTSSSTLV	0	3.15	+	n.t.
HL CV38-215		ASC	IgA1	3-30-3	4	ARDGYSAYDFGY	20	8-61	3	VLFMGSGTWV	18	n.exp.
HK CV38-217		ASC	IgA1	4-30-2	4	ASGPAWELFDY	17	3-15	3	QSYHNWPL	15	0.10
HK CV38-219		ASC	IgA1	4-39	4	ARQMRIGTIVVVPAALDY	2	3-20	1	QQYYSSPWT	5	0.07
HK CV38-221		ASC	IgG1	3-66	4	ARGFGDYYFDY	4	3-20	2	QQLYT	1	10.74	++	25-250
HK CV38-222		ASC	IgG1	4-30-4	6	ARDPWQVTIFGVVIRYGMDV	0	1-9	2	QQLNSYPRT	3	0.09
HL CV38-225		ASC	IgM	3-11	5	ARDLWFGRYWGNWLDP	10	1-51	3	GTWDNSLSAAV	7	0.09
HL CV38-227		ASC	IgA1	3-66	6	ASEGRTTGTIVAYYYFAMDV	15	2-8	2	SSYAGRSNVV	15	0.09
HK CV38-228	38-6	ASC	IgA1	4-31	4	AREKGTGDYYLDY	16	3-15	1	QQYNSWPRA	17	0.08
HL CV38-229	38-5	ASC	IgA1	4-30-4	3	AKIRVRAGFRWAFDI	23	2-14	3	SSYTNTNTLV	20	0.09
HL CV38-230		ASC	IgG1	3-53	4	ARDNSSNWYYFDS	8	3-25	1	QSADSSGTYV	10	n.exp.
HL CV38-231		ASC	IgG1	3-33	6	ARDGLDDDYIWGSFKIRYYYMDV	1	2-8	3	SSYSGTTNFAQ	19	0.08
HL CV38-232		ASC	IgA1	3-23	4	ASGTYRLGDY	26	1-44	3	AAWDDSLDGPV	15	n.exp.
HL CV38-233		ASC	IgG1	4-4	5	VTGGRWRFDP	16	2-11	3	CSYAGTYTYWL	12	0.08
HK CV38-235	38-2	ASC	IgA1	3-23	4	VRDLSSSDPWYFDF	15	3D-20	1	QQYGDSPRT	11	n.exp.
HK CV38-236		ASC	IgG1	3-64	6	ARGGYEIVVVPDYYYYGMDV	0	3-20	4	QQYKD	0	5.74	-	n.t.
HK CV38-238	38-7	ASC	IgM	3-30	6	AKDPLNCSSTRCYTAWIYYYYGMDV	0	2D-29	4	MQSIQLPLT	0	0.09
HK CV38-240	38-7	ASC	IgG1	3-30	6	AKDSVKGYSSGWYYYYYGMDV	0	2D-29	4	MQSIQLPLT	0	0.09
HK CV38-242	38-2	ASC	IgA1	3-23	4	ARDLSSSDPWYFDF	14	3D-20	1	QQYGDSPRT	11	0.08
HK CV38-243		ASC	IgM	3-21	4	ARDRSGWYRNLFDY	1	2-28	5	MQALQASIT	0	0.08
HK CV38-245		ASC	IgG2	3-49	3	TRDFDHADSFDI	24	2-28	2	MQALHTPRYT	9	0.09
HK CV38-248		ASC	IgG2	3-30	4	AKGFYDSGP	12	2-30	2	MQGTHWKT	3	0.10
HL CV38-251		ASC	IgA2	3-23	6	AKDQTVSFFYYGMDV	5	1-47	1	ATWDDSLSGYV	10	0.07
HK CV38-252		ASC	IgM	1-3	4	ARDNTNTWFGSIEY	36	4-1	3	QQNYATPLT	21	n.exp.
HL CV38-255		ASC	IgG2	3-9	4	VREATRGAHFDC	32	2-8	1	SSYVGFNNLDNFV	19	0.07
HK CV38-257		ASC	IgM	4-34	2	ARRIYYGDLGNWNFDL	24	1-16	4	QQYNSYPLT	20	n.exp.
HL CV38-259		ASC	IgG1	1-69	4	ATLGYCSGGSCFPTGVFGY	0	7-46	3	LLSYSGARSWV	1	0.05
HK CV38-263	38-6	ASC	IgA1	4-31	4	AREKGTGDYYLDS	21	3-15	1	QQYNSWPRA	21	0.09
HK CV38-265		ASC	IgG1	3-23	6	AKDGHSMVRGVTMWGEFYYYYGMDV	0	3-15	2	QQYNNWPPYT	0	0.1
HK CV38-270		ASC	IgG2	3-9	3	VRSRWQLTSSAFDM	33	1-9	4	QQLNKYPIT	25	n.exp.
HK CV38-271	38-6	ASC	IgA1	4-31	5	AREKGTGDYYLDP	22	3-15	2	QQYNSWPRA	21	0.09
HL CV38-273		ASC	IgG1	1-2	6	ARTYYYDSSGYRNYYYYGMDV	4	2-18	1	SLYTSSSTYV	0	0.18
HK CV38-275		ASC	IgG1	3-15	4	TTDRGNSITIFGVVIIDRPY	0	3-20	2	QQYGSS	0	n.exp.
HL CV38-276		ASC	IgA1	3-21	6	ARDEGSPGLDYYGMDV	1	2-14	2	SSYTSNTTLVV	4	0.08
HL CV38-278	38-5	ASC	IgA1	4-30-4	3	AKIRVRAGFRWAFDI	21	2-14	3	SSYTNTNTLV	22	0.08
HL CV38-281		ASC	IgG1	3-11	4	ARDMNYKYYYDSSGYPLLDY	0	1-44	3	AAWDDSLNGWV	0	0.15
HK CV38-284		ASC	IgA1	3-49	4	IRARYYYDSSATFDY	18	1-39	4	QQCYSLPST	18	n.exp.
HL CV38-286		ASC	IgA2	3-30	6	AKDASSPVYDFWSGYYNHLGMDV	0	3-21	3	QVWDSSSDQGV	2	0.11
HK CV38-288		ASC	IgM	3-66	6	ARDYTVTTGGVDGMDV	0	3-11	1	QQRSNWPPWT	0	n.exp.
HK CV38-289		ASC	IgA1	3-23	4	VSRAAVGQPEY	44)	1D-12	3	QQAYTLPRVT	35	n.exp.
HK CV48-103		S1-MBC	IgG1	3-49	6	SRFYDYWNTFGLLLGSGLTFYHMDV	22	4-1	1	QQYCYTPWT	13	0.07
HL CV48-104		S1-MBC	IgG1	1-69	5	ARDGQQLVRGWFDP	0	2-14	1	SSYTSSSTLYV	2	6.93	++	>250
HL CV48-107		S1-MBC	IgG1	4-39	4	ASENDYGEHDY	0	4-60	2	ETWDSNTRKVV	1	0.1
HL CV48-109		S1-MBC	IgG1	3-30	4	VKGDTSAYWPSSLLIS	34	2-14	2	GSYATGSSPVV	17	0.10
HK CV48-110		S1-MBC	IgA1	3-33	4	ARDARYSAYELPDYFFDL	17	1-5	1	QQYKGSSWAT	10	n.exp.
HL CV48-113		S1-MBC	IgG1	3-33	6	ARDGLDDDYIWGSFKIRYYYMDV	0	4-69	2	QTWGTGINVV	1	0.08
HL CV48-119		S1-MBC	IgA2	3-23	4	AKTDRHWNHCD	18	2-14	2	SSYTGSSTLVA	18	0.08
HL CV48-123		S1-MBC	IgM	1-3	4	ARNGGGLDQ	21	2-14	2	CSSTTSSTAV	12	n.exp.
HK CV-X1-102		S1-MBC	IgG1	1-69	6	ARSPRPLIVVAEDGMDV	1	3-20	3	QQYGSSPFT	1	6.81	++	>250
HL CV-X1-109		S1-MBC	IgG1	1-2	4	ARGPLFWDTAMANFDY	0	2-14	3	N/A	4	0.12
HK CV-X1-111		S1-MBC	IgM	3-49	4	NRELHNSVVVGVMGY	17	4-1	2	HHYYSPPYA	7	0.16
HK CV-X1-112		S1-MBC	IgM	3-23	4	AKVGSGWYAFDY	16	3-15	1	QQYNKWPRT	5	0.09
HL CV-X1-119		S1-MBC	IgG1	4-59	6	ARDRIMPLSYYYYYGMDV	0	1-44	3	AAWDDSLNGWV	0	0.17
HK CV-X1-126		S1-MBC	IgG1	3-53	6	ARDLSEGGMDV	2	1-12	4	QQANGFPPL	2	11.78	++	25-250
HK CV-X1-128		S1-MBC	IgG1	5-51	6	ARTYDFWSGFDYYGMDV	3	3-11	3	QQRSNWPT	0	0.13
HL CV-X1-131		S1-MBC	IgG1	3-30	4	ARMATTYPEHDPSLY	2	3-21	3	QVWDSSSDHWV	2	10.74	++	>250
HK CV-X1-136		ASC	IgM	4-31	5	AAWRGFAATGFDS	21	1-9	3	QQLKSYPLT	7	0.1
HK CV-X1-137		ASC	IgA1	1-8	3	ATEGTILTTMTAGAFDL	26	1-12	2	QQTDNFPYT	18	0.17
HK CV-X1-140		ASC	IgA1	1-69	4	ARFGGTSQSSGYYGFDN	23	2-28	2	MQPLQTPYT	11	0.08
HL CV-X1-141		ASC	IgG1	3-23	6	VTHDFPDWPPGGGMDV	18	6-57	3	QSYDWSNQGV	10	0.16
HK CV-X1-142		ASC	IgG2	1-18	4	STRGMAPHDY	28	1-39	1	HQTYDTWT	33	n.exp.
HK CV-X1-143		ASC	IgG1	3-11	4	ARDLGYSTRFDY	0	1-33	4	QQYDNLPLT	0	6.76	++	>250
HK CV-X1-145		ASC	IgG1	5-51	4	AREDLTGPDY	8	2-30	2	MQGTHWPNT	1	0.16
HL CV-X1-146		ASC	IgG1	3-23	4	ANNYYDNSGPDY	30	6-57	3	QSNDGSPSWV	20	0.15
HL CV-X1-150		ASC	IgG1	5-51	4	ARHLVCGGSCYPFDY	0	3-21	3	QVWDSSSDHQV	1	0.33
HL CV-X1-153		ASC	IgG3	3-33	4	ARDWFWRLGGVDY	0	8-61	2	VLYMGSGLVV	2	0.16
HL CV-X1-157		ASC	IgA1	3-48	6	ATSYYDPSSAYSAHYAMDV	32	2-14	2	TSYTSLSPVV	20	0.09
HK CV-X1-164		ASC	IgG1	1-2	6	ARSFGGFGGNYGMDV	3	1-39	5	QQSYSTPIT	0	0.13
HL CV-X1-165		ASC	IgA2	3-48	4	ARDPIGTGSDY	13	1-51	2	GTWDSSLNAGV	9	0.13
HK CV-X1-167		ASC	IgA2	3-74	5	ARAHSTTLYGWFDP	17	3-20	1	QHYVSSPLT	13	0.09
HL CV-X1-171		ASC	IgA2	4-34	4	ARGFRKGSTFN	13	2-14	3	SSYTTSNTRE	15	0.09
HK CV-X1-172		ASC	IgG1	3-48	6	ARDRLTIFGVAIDYYGMDV	0	1-12	4	QQANSFPALT	0	0.1
HK CV-X1-173		ASC	IgG1	3-30	3	AKDYDSALCTGGTCTFDAFDF	27	1-27	1	QNYNSAPPWT	11	0.24
HL CV-X1-174		ASC	IgG1	3-21	6	ATVQGDYVAGRAYYYGMDV	0	3-1	2	QAWDSSTAV	0	0.10
HK CV-X1-175		ASC	IgG1	1-69	4	ARGLQGTHLDC	1	4-1	3	QQYYSTGFT	1	1.99	-	n.t.
HL CV-X1-177		ASC	IgG1	3-30	4	ARAETPASEIDY	0	3-1	2	QAWDSSHVV	1	0.08
HK CV-X1-178		ASC	IgA1	3-49	6	TRDRPIDYGDLHIYYYGLDV	22	2-28	2	MQALQTPPT	8	0.1
HK CV-X1-180		ASC	IgA1	4-39	5	LKDRTLQGNWFDP	26	3-11	5	QQRRDWPPVT	14	0.09
HL CV-X1-183	X1-1	ASC	IgG1	3-30	4	ASKSPERGSFDY	26	2-14	1	SSYTNGSSLYV	7	n.exp.
HL CV-X1-188		ASC	IgM	4-4	5	AKGGGPIVA	14	4-60	2	ETWDSNTRL	8	0.08
HL CV-X1-189		ASC	IgG1	3-23	6	AKGRRYYDFWSGPMPYGMDV	1	2-14	3	SSYTSSSTLGV	10	0.09
HL CV-X1-190	X1-1	ASC	IgG1	3-30	4	ANTSPGRGSFDY	9	2-14	1	SSYTNSSTLYV	13	0.08
HK CV-X1-191		ASC	IgG1	4-31	4	ARQLRFLEWQYFDY	0	1-33	4	QQYDNLLT	0	n.exp.
HK CV-X1-195		ASC	IgA1	3-64	4	VKGWGVKASSLGGDY	20	3-11	4	HQRSDWPRLT	11	n.exp.
HK CV-X2-103		S1-MBC	IgA1	3-15	5	TTWRLGQDWFDP	17	1-39	4	QQSYSAPLT	14	0.81	++	>250
HL CV-X2-105		S1-MBC	IgA1	3-73	6	TRRFDPNQRNDYYYALDF	12	1-44	1	SAWDDSLNGYV	9	3.48	+	n.t.
HK CV-X2-106		S1-MBC	IgG1	1-69	6	ATRKETTVTTSLVYGMDV	1	1-39	2	QQSYSTPYT	2	9.14	++	250
HK CV-X2-107	X2-2	S1-MBC	IgA1	3-66	4	ARGKVGATGFEY	15	3-20	2	QQYGSSPPMYT	8	n.exp.
HK CV-X2-108	X2-2	S1-MBC	IgA1	3-66	4	ARGKVGATGFED	10	3-20	2	QQYGSSPPMYT	8	n.exp.
HK CV-X2-109		S1-MBC	IgM	5-51	3	ARLAHYYDRSGYSRADDAFDV	7	3-15	2	QQYNNWPPVYT	2	6.81	++	>250
HK CV-X2-117	X2-2	S1-MBC	IgA1	3-66	4	ARGKVGATGFED	10	3-20	2	QQYGSSPPMYT	9	0.08
HK CV-X2-118		S1-MBC	IgG1	3-30	4	AKTGGPYCSGGSCYSALMDY	0	1-33	1	QQYDNLPPT	0	n.exp.
HK CV-X2-123		S1-MBC	IgA1	4-4	6	ARDRTREGYHDTLTGEFYFYGTDV	33	3-20	2	QQYAMSPVT	27	n.exp.
For clonality analysis mAbs from an identical donor were identified as clones when sharing the same V and J gene on both heavy and light chain and showing similarities within amino acid sequences of both CDR3. S1 reactivity was determined as a normalized optical density (OD) measured by SARS-CoV-2-S1 ELISA, with values above 0.5 considered as positive. From S1+ mAbs specificity to the RBD was det…
